# Supplementary material for: Food Consumption and Metabolic Risks in Young University Students
Source: Int J Environ Res Public Health. 2021 Dec 31;19(1):449. doi: 10.3390/ijerph19010449 (PMC8744619; doi:10.3390/ijerph19010449)
Supplement: Supplementary file 1 [file ijerph-19-00449-s001.zip]

Archive with 1 entries (1 files):
- ijerph-1509286-supplementary.pdf
